# Supplementary material for: Characterization of Liquid Dosage Forms of Atenolol and Enalapril Maleate for Oral and Enteral Feeding Administration
Source: Pharmaceuticals (Basel). 2024 Aug 9;17(8):1052. doi: 10.3390/ph17081052 (PMC11359931; doi:10.3390/ph17081052)
Supplement: Supplementary file 1 [file pharmaceuticals-17-01052-s001.zip]

Archive with 1 entries (1 files):
- pharmaceuticals-3069189-supplementary.pdf
